# Supplementary material for: High-Mobility Naphthalene Diimide Derivatives Revealed by Raman-Based In Silico Screening
Source: Int J Mol Sci. 2022 Nov 1;23(21):13305. doi: 10.3390/ijms232113305 (PMC9653651; doi:10.3390/ijms232113305)
Supplement: Supplementary file 1 [file ijms-23-13305-s001.zip]

Archive with 1 entries (1 files):
- ijms-1991618-supplementary.pdf
